# Supplementary material for: Complete genome sequences of two novel autographiviruses infecting a bacterium from the Pseudomonas fluorescens group
Source: Arch Virol. 2017 May 27;162(9):2907–11. doi: 10.1007/s00705-017-3419-9 (PMC5563517; doi:10.1007/s00705-017-3419-9)
Supplement: Supplementary file 2 — Supplementary material 2 (XLS 56 kb) [file 705_2017_3419_MOESM2_ESM.xls]

## Sheet: Accesion_table
Phage	RNA polymerase	Terminase	ICTV taxonomy	NCBI taxonomy
Acinetobacter phage AB3	YP_008060148	-	Podoviridae; Autographivirinae; Fri1virus	Podoviridae
Acinetobacter phage Abp1	YP_008058226	YP_008058244	Podoviridae; Autographivirinae; Fri1virus	Podoviridae
Acinetobacter phage Fri1	YP_009203042	YP_009203059	Podoviridae; Autographivirinae; Fri1virus	Podoviridae
Acinetobacter phage Petty	YP_009006523	YP_009006540	unclassified	Podoviridae; Autographivirinae; unclassified phiKMV-like phages
Acinetobacter phage phiAB1	YP_009189367	YP_009189384	Podoviridae; Autographivirinae; Fri1virus	Podoviridae
Acinetobacter phage phiAB6	YP_009288658	YP_009288675	unclassified	Podoviridae
Acinetobacter phage vB_AbaM_IME200	YP_009216528	YP_009216493	unclassified	Myoviridae
Acinetobacter phage vB_AbaP_Acibel007	YP_009103243	YP_009103262	unclassified	Podoviridae
Acinetobacter phage vB_AbaP_PD-6A3	YP_009190507	YP_009190477	Podoviridae; Autographivirinae; Fri1virus	Podoviridae
Acinetobacter phage vB_AbaP_PD-AB9	YP_009189843	YP_009189826	Podoviridae; Autographivirinae; Fri1virus	Podoviridae
Aeromonas phage phiAS7	YP_007007815	YP_007007799	unclassified	Podoviridae; Autographivirinae; unassigned Autographivirinae
Aquamicrobium phage P14	APL99490	APL99505	unclassified	Podoviridae
Burkholderia phage Bp-AMP1	CDK30098	CDK30071	unclassified	Podoviridae; Autographivirinae; unclassified Autographivirinae
Burkholderia phage Bp-AMP2	CDL65184	-	unclassified	Podoviridae; Autographivirinae; unclassified Autographivirinae
Burkholderia phage Bp-AMP4	CDL65264	-	unclassified	Podoviridae; Autographivirinae; unclassified Autographivirinae
Burkholderia phage JG068	YP_008853866	YP_008853883	unclassified	Podoviridae; Autographivirinae; unclassified phiKMV-like phages
Caulobacter phage Cd1	ADD21661	ADD21678	unclassified	Podoviridae; Autographivirinae; unclassified phiKMV-like phages
Caulobacter phage Percy	YP_009225265	YP_009225282	unclassified	Podoviridae
Cellulophaga phage phiST	YP_007673410	-	Siphoviridae; Cbastvirus	Siphoviridae; Cbastvirus
Citrobacter phage CR44b	YP_009007141	YP_009007190	unclassified	Podoviridae; Autographivirinae; unclassified Autographivirinae
Citrobacter phage CR8	YP_009004165	YP_009004210	unclassified	Podoviridae; Autographivirinae; unclassified Autographivirinae
Citrobacter phage phiCFP-1	YP_009205657	-	unclassified	Podoviridae
Citrobacter phage SH1	YP_009286631	YP_009286675	unclassified	Podoviridae; Autographivirinae; T7virus
Citrobacter phage SH2	YP_009289300	YP_009289344	unclassified	Podoviridae; Autographivirinae; T7virus
Citrobacter phage SH4	YP_009279735	YP_009279775	unclassified	Podoviridae; Autographivirinae; T7virus
Colwellia phage 9A	YP_006489261	-	unclassified	Siphoviridae
Cronobacter phage Dev2	YP_009005115	YP_009005154	unclassified	Podoviridae; Autographivirinae; unclassified Autographivirinae
Cronobacter phage Dev-CD-23823	YP_009223403	YP_009223418	unclassified	Podoviridae
Cronobacter phage vB_CskP_GAP227	YP_007348349	YP_007348364	unclassified	Podoviridae; Autographivirinae; unclassified phiKMV-like phages
Cyanophage 9515-10a	YP_005087397	YP_005087411	unclassified	Podoviridae; Autographivirinae; unclassified Autographivirinae
Cyanophage KBS-S-1A	-	AET72813	unclassified	unclassified
Cyanophage NATL1A-7	-	YP_005087496	unclassified	Podoviridae; Autographivirinae; unclassified Autographivirinae
Cyanophage P-SSP2	YP_005087365	YP_005087347	unclassified	unclassified
Cyanophage SS120-1	YP_007676852	YP_007676860	unclassified	unclassified
Delftia phage IME-DE1	YP_009191807	YP_009191792	unclassified	Podoviridae
Enterobacter phage E-2	YP_009226209	-	unclassified	Podoviridae
Enterobacter phage phiEap-1	YP_009196345	YP_009196384	unclassified	Podoviridae; Autographivirinae; T7virus
Enterobacter phage phiKDA1	AFE86132	AFE86148	unclassified	Podoviridae; Autographivirinae; unclassified phiKMV-like phages
Enterobacteria phage 13a	YP_002003938	YP_002003984	unclassified	Podoviridae; Autographivirinae; T7virus
Enterobacteria phage 285P	YP_004300538	YP_004300581	unclassified	Podoviridae; Autographivirinae; T7virus
Enterobacteria phage 3/7	-	AEM44622	unclassified	Podoviridae; Autographivirinae; T7virus
Enterobacteria phage BA14	YP_002003454	YP_002003498	unclassified	Podoviridae; Autographivirinae; T7virus
Enterobacteria phage EcoDS1	YP_002003741	YP_002003787	unclassified	Podoviridae; Autographivirinae; T7virus
Enterobacteria phage J8-65	YP_009101377	YP_009101391	unclassified	Podoviridae
Enterobacteria phage K1F	YP_338094	YP_338131	unclassified	Podoviridae; Autographivirinae; T7virus
Enterobacteria phage K30	YP_004678728	YP_004678767	unclassified	Podoviridae; Autographivirinae; T7virus
Enterobacteria phage T3	NP_523301	NP_523347	unclassified	Podoviridae; Autographivirinae; T7virus
Enterobacteria phage T7	CAA24333	NP_042010	unclassified	Podoviridae; Autographivirinae; T7virus
Enterobacteria phage UAB_Phi78	YP_007500985	YP_007501024	unclassified	Podoviridae; Autographivirinae; unclassified Sp6likevirus
Enterobacteria phage vB_EcoP_ACG-C91	YP_006987773	YP_006987808	unclassified	Podoviridae; Autographivirinae; unclassified Sp6likevirus
Erwinia amylovora phage Era103	YP_001039639	YP_001039677	unclassified	Podoviridae; Autographivirinae
Erwinia phage FE44	YP_008766719	YP_008766763	unclassified	Podoviridae; Autographivirinae; T7virus
Erwinia phage vB_EamP-L1	YP_007005430	YP_007005472	unclassified	Podoviridae; Autographivirinae; T7virus
Escherichia phage 64795_ec1	YP_009291482	YP_009291523	unclassified	Podoviridae
Escherichia phage B AB-2017	AQN31610	AQN31628	unclassified	Podoviridae
Escherichia phage C AB-2017	AQN31697	AQN31657	unclassified	Podoviridae
Escherichia phage CICC 80001	YP_009152465	YP_009152457	unclassified	Podoviridae; Autographivirinae; T7virus
Escherichia phage D AB-2017	AQN31727	-	unclassified	Podoviridae
Escherichia phage ECA2	ANN86245	ANN86237	unclassified	Podoviridae
Escherichia phage ECBP5	YP_009146377	YP_009146419	unclassified	Podoviridae
Escherichia phage F AB-2017	AQT25408	AQT25400	unclassified	Podoviridae
Escherichia phage K AB-2017	-	AQN31901	unclassified	Podoviridae
Escherichia phage LM33_P1	YP_009324481	YP_009324522	unclassified	Podoviridae; Autographivirinae; unclassified Autographivirinae
Escherichia phage P483	YP_009200619	YP_009200625	unclassified	Podoviridae
Escherichia phage P694	YP_009204331	YP_009204322	unclassified	Podoviridae
Escherichia phage PE3-1	YP_009044255	YP_009044295	unclassified	Podoviridae; Autographivirinae; unclassified Autographivirinae
Escherichia phage phiKT	YP_007006595	YP_007006609	unclassified	Podoviridae; Autographivirinae; unclassified phiKMV-like phages
Escherichia phage vB_EcoP_GA2A	YP_009324942	YP_009324988	unclassified	Podoviridae; Autographivirinae; T7virus
Escherichia phage ZG49	AOQ29248	AOQ29241	unclassified	Podoviridae
Escherichia virus AAPEc6	ANT40787	ANT40794	unclassified	Podoviridae; Autographivirinae; unclassified Autographivirinae
Escherichia virus K1-5	YP_654105	-	Podoviridae; Autographivirinae; Sp6virus	Podoviridae; Autographivirinae
Escherichia virus K1E	YP_424976	YP_425018	Podoviridae; Autographivirinae; Sp6virus	Podoviridae; Autographivirinae
Klebsiella phage F19	YP_009026413	YP_009026414	Podoviridae; Autographivirinae; Kp34virus	Podoviridae; Autographivirinae
Klebsiella phage K11	YP_002003793	YP_002003836	Podoviridae; Autographivirinae; Kp32virus	Podoviridae; Autographivirinae; T7virus
Klebsiella phage K5	YP_009198634	YP_009198673	Podoviridae; Autographivirinae; Kp32virus	Podoviridae
Klebsiella phage KP32	YP_003347522	YP_003347561	Podoviridae; Autographivirinae; Kp32virus	Podoviridae; Autographivirinae; T7virus
Klebsiella phage KP34	YP_003347629	YP_003347645	Podoviridae; Autographivirinae; Kp34virus	Podoviridae; Autographivirinae
Klebsiella phage KP-Rio/2015	AOT23867	AOT23880	unclassified	Podoviridae
Klebsiella phage KPV811	APD20676	APD20663	unclassified	Podoviridae; Autographivirinae; unclassified Autographivirinae
Klebsiella phage NTUH-K2044-K1-1	YP_009098368	YP_009098381	Podoviridae; Autographivirinae; Kp34virus	Podoviridae; Autographivirinae
Klebsiella phage vB_Kp1	YP_009190959	YP_009190952	Podoviridae; Autographivirinae; Kp32virus	Podoviridae; Autographivirinae; unclassified Autographivirinae
Klebsiella phage vB_Kp2	YP_009188347	YP_009188361	unclassified	Podoviridae; Autographivirinae; unclassified Autographivirinae
Klebsiella phage vB_KpnP_IME205	ALT58461	ALT58503	unclassified	Podoviridae; Autographivirinae; unclassified Autographivirinae
Klebsiella phage vB_KpnP_KpV289	YP_009215460	YP_009215503	Podoviridae; Autographivirinae; Kp32virus	Podoviridae
Klebsiella phage vB_KpnP_KpV41	YP_009188776	YP_009188791	unclassified	Podoviridae
Klebsiella phage vB_KpnP_KpV475	YP_009280700	YP_009280714	unclassified	Podoviridae
Klebsiella phage vB_KpnP_KpV48	AOZ65244	AOZ65259	unclassified	unclassified
Klebsiella phage vB_KpnP_KpV71	YP_009302737	YP_009302751	unclassified	Podoviridae
Klebsiella phage vB_KpnP_KpV74	APZ82746	APZ82762	unclassified	Podoviridae
Klebsiella phage vB_KpnP_KpV763	AOT28135	AOT28177	unclassified	Podoviridae
Klebsiella phage vB_KpnP_KpV766	AOZ65531	AOZ65574	unclassified	Myoviridae
Klebsiella phage vB_KpnP_KpV767	AOZ65480	AOZ65524	unclassified	Podoviridae
Klebsiella phage vB_KpnP_SU503	YP_009199916	YP_009199931	Podoviridae; Autographivirinae; Kp34virus	Podoviridae; Autographivirinae
Klebsiella phage vB_KpnP_SU552A	YP_009204823	YP_009204837	Podoviridae; Autographivirinae; Kp34virus	Podoviridae; Autographivirinae
Kluyvera phage Kvp1	YP_002308386	YP_002308426	Podoviridae; Autographivirinae; T7virus	Podoviridae; Autographivirinae; T7virus
Lelliottia phage phD2B	YP_009102754	YP_009102787	unclassified	Podoviridae; Autographivirinae; unclassified Sp6likevirus
Mesorhizobium phage vB_MloP_Lo5R7ANS	YP_009100065	YP_009100110	unclassified	Podoviridae
Morganella phage MmP1	YP_003324580	YP_002048670	unclassified	Podoviridae; Autographivirinae; T7virus
Morganella phage vB_MmoP_MP2	YP_009291533	YP_009291577	unclassified	Podoviridae
Pantoea phage LIMElight	YP_007002889	YP_007002903	Podoviridae; Autographivirinae; Phikmvvirus	Podoviridae; Autographivirinae
Pantoea phage LIMEzero	YP_004539106	YP_004539123	Podoviridae; Autographivirinae; Phikmvvirus	Podoviridae; Autographivirinae
Pectobacterium phage Peat1	YP_009224661	YP_009224682	unclassified	Podoviridae
Pectobacterium phage PhiM1	AFQ22516	-	unclassified	unclassified
Pectobacterium phage PP1	YP_007010652	YP_007010685	unclassified	Podoviridae; Autographivirinae; unclassified Sp6likevirus
Pectobacterium phage PP16	YP_009286807	YP_009286821	unclassified	Podoviridae
Pectobacterium phage PP74	APD19621	APD19660	unclassified	Podoviridae; Autographivirinae; T7virus
Pectobacterium phage PP81	APU03032	APU03068	unclassified	Podoviridae
Pectobacterium phage PP90	YP_009289636	YP_009289655	unclassified	Podoviridae
Pectobacterium phage PP99	APW79701	APW79737	unclassified	unclassified
Pectobacterium phage PPWS1	BAS69547	BAS69564	unclassified	Podoviridae
Pelagibacter phage HTVC011P	YP_007517771	YP_007517806	unclassified	Podoviridae
Pelagibacter phage HTVC019P	YP_007517819	YP_007517865	unclassified	Podoviridae
Phage MedPE-SWcel-C56	ANS06226	ANS06241	unclassified	Podoviridae
Podovirus Lau218	AIA83174	YP_009042132	unclassified	Podoviridae
Prochlorococcus phage P-GSP1	-	YP_007677685	unclassified	unclassified
Prochlorococcus phage P-RSP2	-	AGF91520	unclassified	unclassified
Prochlorococcus phage P-SSP10	YP_007672679	YP_007672692	unclassified	Podoviridae
Prochlorococcus phage P-SSP3	-	YP_007677139	unclassified	unclassified
Prochlorococcus phage P-SSP7	YP_214191	YP_214228	unclassified	Podoviridae; Autographivirinae; unassigned Autographivirinae
Proteus phage PM 75	YP_009150301	YP_009150311	unclassified	Podoviridae
Proteus phage PM 85	YP_009152034	YP_009152054	unclassified	Podoviridae
Proteus phage PM 93	YP_009152636	YP_009152659	unclassified	Podoviridae
Proteus phage PM16	YP_009147861	YP_009147874	unclassified	Podoviridae
Proteus phage vB_PmiP_Pm5460	YP_009209198	YP_009209235	unclassified	Podoviridae; Autographivirinae; unclassified Sp6likevirus
Pseudomonad phage gh-1	NP_813747	NP_813786	unclassified	Podoviridae; Autographivirinae; T7virus
Pseudomonas phage Andromeda	YP_009279548	YP_009279565	unclassified	Podoviridae; Autographivirinae; unclassified phiKMV-like phages
Pseudomonas phage Bf7	YP_005098186	YP_005098202	unclassified	Podoviridae
Pseudomonas phage DL62	YP_009201887	-	unclassified	Podoviridae
Pseudomonas phage LKA1	YP_001522878	YP_001522892	Podoviridae; Autographivirinae; Phikmvvirus	Podoviridae; Autographivirinae
Pseudomonas phage LKD16	YP_001522818	YP_001522835	unclassified	Podoviridae; Autographivirinae; unclassified phiKMV-like phages
Pseudomonas phage LUZ19	YP_001671971	YP_001671988	unclassified	Podoviridae; Autographivirinae; unclassified phiKMV-like phages
Pseudomonas phage MPK6	YP_008766794	-	unclassified	Podoviridae; Autographivirinae; unclassified phiKMV-like phages
Pseudomonas phage MPK7	YP_008431338	YP_008431356	unclassified	Podoviridae; Autographivirinae
Pseudomonas phage Pf-10	YP_009145605	YP_009145642	unclassified	Podoviridae; Autographivirinae; T7virus
Pseudomonas phage phi15	YP_004286187	YP_004286227	unclassified	Podoviridae; Autographivirinae; T7virus
Pseudomonas phage phi-2	YP_003345489	YP_003345504	unclassified	Podoviridae; Autographivirinae; unclassified phiKMV-like phages
Pseudomonas phage phiIBB-PF7A	YP_004306321	YP_004306358	unclassified	Podoviridae; Autographivirinae; T7virus
Pseudomonas phage phikF77	YP_002727849	YP_002727866	unclassified	Podoviridae; Autographivirinae; unclassified phiKMV-like phages
Pseudomonas phage phiKMV	NP_877465	NP_877482	Podoviridae; Autographivirinae; Phikmvvirus	Podoviridae; Autographivirinae
Pseudomonas phage phiNFS	-	AMQ66182	unclassified	Podoviridae; Autographivirinae
Pseudomonas phage phiPsa17	AKG94352	AKG94390	unclassified	Podoviridae; Autographivirinae; T7virus
Pseudomonas phage phiPSA2	YP_009043235	YP_009043274	unclassified	Podoviridae; Autographivirinae; T7virus
Pseudomonas phage Phi-S1	YP_007869887	YP_007869923	unclassified	Podoviridae; Autographivirinae; T7virus
Pseudomonas phage PPPL-1	YP_009187954	YP_009187993	unclassified	Podoviridae
Pseudomonas phage PPpW-4	YP_008873136	YP_008873175	unclassified	Podoviridae
Pseudomonas phage PT2	YP_002117810	-	unclassified	Podoviridae; Autographivirinae; T7virus
Pseudomonas phage shl2	CUR50709	CUR50719	unclassified	Podoviridae
Pseudomonas phage UNO-SLW4	ANY29024	ANY29060	unclassified	Podoviridae; Autographivirinae; T7virus
Pseudomonas phage vB_PaeP_PAO1_1-15pyo	CEF89905	CEF89923	unclassified	Podoviridae; Autographivirinae; unclassified phiKMV-like phages
Pseudomonas phage vB_PaeP_PAO1_Ab05	YP_009125729	YP_009125746	unclassified	Podoviridae
Pseudomonas phage vB_PaeP_PPA-ABTNL	YP_009151832	YP_009151849	unclassified	Podoviridae; Autographivirinae; unclassified phiKMV-like phages
Pseudomonas phage vB_Pae-TbilisiM32	-	YP_006299967	unclassified	Podoviridae; Autographivirinae; unclassified phiKMV-like phages
Pseudomonas phage VSW-3	ANH51091	ANH51106	unclassified	Podoviridae
Pseudomonas phage YMC11/06/C171_PPU_BP	YP_009275060	YP_009275024	unclassified	Podoviridae
Ralstonia phage phiITL-1	AJT60813	AJT60797	unclassified	Podoviridae
Ralstonia phage RSB1	YP_002213715	YP_002213730	unclassified	Podoviridae; Autographivirinae; unclassified phiKMV-like phages
Ralstonia phage RSB2	YP_009017739	YP_009017771	unclassified	Podoviridae; Autographivirinae; unclassified Autographivirinae
Ralstonia phage RSB3	YP_008853919	YP_008853934	unclassified	Podoviridae; Autographivirinae; unclassified phiKMV-like phages
Ralstonia phage RSJ2	YP_009216563	YP_009216578	unclassified	Podoviridae
Ralstonia phage RSJ5	YP_009218117	YP_009218130	unclassified	Podoviridae
Ralstonia phage RS-PI-1	AQT27784	AQT27769	unclassified	Podoviridae; Autographivirinae; unclassified Autographivirinae
Ralstonia phage RS-PII-1	APU00310	APU00294	unclassified	unclassified
Ralstonia virus phiAp1	APU03175	APU03190	unclassified	Podoviridae; Autographivirinae; unclassified phiKMV-like phages
Rhizobium phage RHEph01	AGC35521	AGC35562	unclassified	Podoviridae
Rhizobium phage RHEph02	AGC35603	AGC35621	unclassified	Podoviridae
Rhizobium phage RHEph08	AGC35961	AGC35979	unclassified	Podoviridae
Salmonella phage BP12A	YP_009303654	YP_009303693	unclassified	Podoviridae; Autographivirinae; T7virus
Salmonella phage BP12B	YP_009304427	YP_009304461	unclassified	Podoviridae; Autographivirinae; unclassified Sp6likevirus
Salmonella phage phiSG-JL2	YP_001949750	YP_001949795	unclassified	Podoviridae; Autographivirinae; T7virus
Salmonella phage Vi06	YP_004306655	-	unclassified	Podoviridae; Autographivirinae; T7virus
Salmonella virus SP6	NP_853568	NP_853601	Podoviridae; Autographivirinae; Sp6virus	Podoviridae; Autographivirinae
Serratia phage SM9-3Y	AOZ61237	AOZ61235	unclassified	Podoviridae
Stenotrophomonas phage IME15	YP_006990207	YP_006990246	unclassified	Podoviridae; Autographivirinae; T7virus
Synechococcus phage P60	YP_009173795	YP_009173820	Podoviridae; Autographivirinae; Unassigned	Podoviridae; Autographivirinae; unassigned Autographivirinae
Synechococcus phage S-CBP1	YP_009103174	YP_009103209	unclassified	Podoviridae; Autographivirinae; unclassified Autographivirinae
Synechococcus phage S-CBP2	YP_009103122	YP_009103160	unclassified	unclassified
Synechococcus phage S-CBP3	AFK66464	YP_009103500	unclassified	unclassified
Synechococcus phage S-CBP4	YP_009103781	YP_009103815	unclassified	Podoviridae
Synechococcus phage S-CBP42	YP_009220226	-	unclassified	Podoviridae
Synechococcus phage S-RIP1	YP_007676468	YP_007676457	unclassified	Podoviridae
Synechococcus phage S-RIP2	YP_007673180	YP_007673192	unclassified	Podoviridae
Synechococcus phage Syn5	YP_001285424	YP_001285469	Podoviridae; Autographivirinae; Unassigned	Podoviridae; Autographivirinae; unassigned Autographivirinae
Vibrio phage 1032	ACP44053	-	unclassified	unclassified
Vibrio phage 5486	ACP44057	-	unclassified	unclassified
Vibrio phage 6e	ACP44052	-	unclassified	unclassified
Vibrio phage AS51	AHC94050	-	unclassified	Podoviridae
Vibrio phage CHOED	YP_009021742	-	unclassified	Podoviridae
Vibrio phage henriette 12B8	YP_007878127	-	unclassified	unclassified
Vibrio phage ICP3	YP_004251249	YP_004251296	unclassified	Podoviridae; Autographivirinae; T7virus
Vibrio phage ICP3_2007_A	ADX87639	-	unclassified	Podoviridae; Autographivirinae; T7virus
Vibrio phage ICP3_2008_A	ADX87591	-	unclassified	Podoviridae; Autographivirinae; T7virus
Vibrio phage ICP3_2009_A	ADX87544	-	unclassified	unclassified
Vibrio phage ICP3_2009_B	ADX87497	ADX87539	unclassified	Podoviridae; Autographivirinae; T7virus
Vibrio phage N4	YP_003347903	YP_003347946	unclassified	Podoviridae; Autographivirinae; T7virus
Vibrio phage phi-A318	YP_009110717	YP_009110751	unclassified	Podoviridae
Vibrio phage Vc1	AHN84679	AHN84667	unclassified	Podoviridae
Vibrio phage VP3	AFH14406	-	unclassified	Podoviridae; Autographivirinae; T7virus
Vibrio phage Vp670	APU00153	APU00142	unclassified	Podoviridae
Vibrio phage VP93	YP_002875649	YP_002875662	unclassified	Podoviridae; Autographivirinae; unclassified phiKMV-like phages
Vibriophage VP4	YP_249577	YP_249597	unclassified	Podoviridae; Autographivirinae; T7virus
Xanthomonas phage CP1	YP_007238103	-	Siphoviridae; Xp10virus	Siphoviridae; Xp10virus
Xanthomonas phage f20-Xaj	AMM44641	AMM44666	Podoviridae; Autographivirinae; Pradovirus	Podoviridae
Xanthomonas phage f30-Xaj	AMM44717	AMM44727	Podoviridae; Autographivirinae; Pradovirus	Podoviridae
Xanthomonas phage OP1	YP_453591	-	Siphoviridae; Xp10virus	Siphoviridae; Xp10virus
Xanthomonas phage phiL7	YP_002922649	-	Siphoviridae; Xp10virus	Siphoviridae; Xp10virus
Xanthomonas phage XAJ24	AMW36091	AMW36109	unclassified	unclassified
Xanthomonas phage Xop411	YP_001285702	-	Siphoviridae; Xp10virus	Siphoviridae; Xp10virus
Xanthomonas phage Xp10	NP_858979	-	Siphoviridae; Xp10virus	Siphoviridae; Xp10virus
Xylella phage Paz	YP_008858902	YP_008858920	unclassified	Podoviridae; Autographivirinae; unclassified phiKMV-like phages
Xylella phage Prado	YP_008859413	YP_008859432	Podoviridae; Autographivirinae; Pradovirus	Podoviridae; Autographivirinae; unclassified phiKMV-like phages
Yersinia phage Berlin	YP_918986	YP_919024	unclassified	Podoviridae; Autographivirinae; T7virus
Yersinia phage fHe-Yen3-01	APU00369	APU00385	unclassified	Podoviridae
Yersinia phage phi80-18	YP_007236337	YP_007236353	unclassified	Podoviridae; Autographivirinae; unclassified Autographivirinae
Yersinia phage phiA1122	NP_848264	NP_848309	unclassified	Podoviridae; Autographivirinae; T7virus
Yersinia phage phiR8-01	CCI88411	CCI88428	unclassified	Podoviridae; Autographivirinae; unclassified Autographivirinae
Yersinia phage phiYe-F10	AKQ06767	AKQ06805	unclassified	Podoviridae; Autographivirinae; T7virus
Yersinia phage phiYeO3-12	NP_052071	NP_052122	unclassified	Podoviridae; Autographivirinae; T7virus
Yersinia phage R	-	AGB07368	unclassified	Podoviridae; Autographivirinae; T7virus
Yersinia phage vB_YenP_AP10	YP_009187276	YP_009187313	unclassified	Podoviridae
Yersinia phage vB_YenP_AP5	YP_009102800	YP_009102839	unclassified	Podoviridae; Autographivirinae; T7virus
Yersinia phage vB_YenP_ISAO8	YP_009203181	YP_009203198	unclassified	Podoviridae
Yersinia phage Yepe2	YP_002003315	YP_002003357	unclassified	Podoviridae; Autographivirinae; T7virus
Yersinia phage YpP-R	AFK13398	AFK13442	unclassified	Podoviridae; Autographivirinae; T7virus
Yersinia phage YpP-Y	AFK13346	AFK13389	unclassified	Podoviridae; Autographivirinae; T7virus
Yersinia phage YpsP-G	AFK13493	-	unclassified	Podoviridae; Autographivirinae; T7virus
